# Supplementary material for: Effects of Running in Minimal and Conventional Footwear on Medial Tibiofemoral Cartilage Failure Probability in Habitual and Non-Habitual Users
Source: J Clin Med. 2022 Dec 9;11(24):7335. doi: 10.3390/jcm11247335 (PMC9788348; doi:10.3390/jcm11247335)
Supplement: Supplementary file 1 [file jcm-11-07335-s001.zip]

Archive with 1 entries (1 files):
- jcm-1994267-supplementary.pdf
